# Supplementary material for: Genome-wide expression profiling and phenotypic evaluation of European maize inbreds at seedling stage in response to heat stress
Source: BMC Genomics. 2015 Feb 25;16(1):123. doi: 10.1186/s12864-015-1282-1 (PMC4347969; doi:10.1186/s12864-015-1282-1)
Supplement: Additional file 2 — MAPMAN bins of heat responsive genes. MAPMAN bins of overall heat responsive genes, shown in figure 4, which were significantly (FDR <0.05 and |log 2(β)|>2) differently expressed across all inbred lines with increasing heat levels, as well as the number of genes, that were allocated to each bin. [file 12864_2015_1282_MOESM2_ESM.xls]

## Sheet: Sheet1
Bin	Bin description	Number of genes
1.1.1.1	PS.lightreaction.photosystem II.LHC-II	1
1.1.1.2	PS.lightreaction.photosystem II.PSII polypeptide subunits	4
1.1.1	PS.lightreaction.photosystem II	5
1.1.99	PS.lightreaction.unspecified	1
1.1	PS.lightreaction	6
1.5.1	PS.carbon concentrating mechanism.C4	1
1.5	PS.carbon concentrating mechanism	1
1	PS	7
2.1.1.1	major CHO metabolism.synthesis.sucrose.SPS	1
2.1.1	major CHO metabolism.synthesis.sucrose	1
2.1.2.2	major CHO metabolism.synthesis.starch.starch synthase	2
2.1.2.4	major CHO metabolism.synthesis.starch.debranching	1
2.1.2	major CHO metabolism.synthesis.starch	3
2.1	major CHO metabolism.synthesis	4
2.2.1.3.1	major CHO metabolism.degradation.sucrose.invertases.neutral	1
2.2.1.3.3	major CHO metabolism.degradation.sucrose.invertases.vacuolar	1
2.2.1.3	major CHO metabolism.degradation.sucrose.invertases	2
2.2.1.5	major CHO metabolism.degradation.sucrose.Susy	1
2.2.1	major CHO metabolism.degradation.sucrose	3
2.2.2.1	major CHO metabolism.degradation.starch.starch cleavage	2
2.2.2	major CHO metabolism.degradation.starch	2
2.2	major CHO metabolism.degradation	5
2	major CHO metabolism	9
3.4.4	minor CHO metabolism.myo-inositol.myo inositol oxygenases	1
3.4	minor CHO metabolism.myo-inositol	1
3	minor CHO metabolism	1
4.1.7	glycolysis.cytosolic branch.triosephosphate isomerase (TPI)	1
4.1.12	glycolysis.cytosolic branch.phosphoglycerate mutase	3
4.1	glycolysis.cytosolic branch	4
4	glycolysis	4
5.3	fermentation.ADH	2
5	fermentation	2
8.1.3	TCA / org. transformation.TCA.aconitase	1
8.1	TCA / org. transformation.TCA	1
8	TCA / org. transformation	1
9.4	mitochondrial electron transport / ATP synthesis.alternative oxidase	1
9	mitochondrial electron transport / ATP synthesis	1
10.1.5	cell wall.precursor synthesis.UXS	1
10.1.6	cell wall.precursor synthesis.GAE	1
10.1	cell wall.precursor synthesis	2
10.2.1	cell wall.cellulose synthesis.cellulose synthase	2
10.2.2	cell wall.cellulose synthesis.COBRA	1
10.2	cell wall.cellulose synthesis	4
10.5.3	cell wall.cell wall proteins.LRR	2
10.5	cell wall.cell wall proteins	2
10.6.1	cell wall.degradation.cellulases and beta -1,4-glucanases	1
10.6.2	cell wall.degradation.mannan-xylose-arabinose-fucose	1
10.6.3	cell wall.degradation.pectate lyases and polygalacturonases	3
10.6	cell wall.degradation	5
10.7	cell wall.modification	5
10	cell wall	18
11.1.6	lipid metabolism.FA synthesis and FA elongation.enoyl ACP reductase	1
11.1.8	lipid metabolism.FA synthesis and FA elongation.acyl coa ligase	1
11.1.10	lipid metabolism.FA synthesis and FA elongation.beta ketoacyl CoA synthase	1
11.1	lipid metabolism.FA synthesis and FA elongation	3
11.3	lipid metabolism.Phospholipid synthesis	1
11.8.2	lipid metabolism.''exotics'' (steroids, squalene etc).methylsterol monooxygenase	1
11.8.10	lipid metabolism.'exotics' (steroids, squalene etc).phosphatidylcholinesterol O-acyltransferase	1
11.8	lipid metabolism.''exotics'' (steroids, squalene etc)	3
11.9.2.1	lipid metabolism.lipid degradation.lipases.triacylglycerol lipase	1
11.9.2	lipid metabolism.lipid degradation.lipases	1
11.9.3.3	lipid metabolism.lipid degradation.lysophospholipases.glycerophosphodiester phosphodiesterase	1
11.9.3	lipid metabolism.lipid degradation.lysophospholipases	2
11.9.4.13	lipid metabolism.lipid degradation.beta-oxidation.acyl CoA reductase	1
11.9.4	lipid metabolism.lipid degradation.beta-oxidation	1
11.9	lipid metabolism.lipid degradation	4
11	lipid metabolism	11
12.1.1	N-metabolism.nitrate metabolism.NR	1
12.1	N-metabolism.nitrate metabolism	1
12.3.1	N-metabolism.N-degradation.glutamate dehydrogenase	1
12.3	N-metabolism.N-degradation	1
12	N-metabolism	2
13.1.3.1	amino acid metabolism.synthesis.aspartate family.asparagine	3
13.1.3	amino acid metabolism.synthesis.aspartate family	3
13.1.4.4.1	amino acid metabolism.synthesis.branched chain group.leucine specific.2-isopropylmalate synthase	1
13.1.4.4	amino acid metabolism.synthesis.branched chain group.leucine specific	1
13.1.4	amino acid metabolism.synthesis.branched chain group	1
13.1.5.3.1	amino acid metabolism.synthesis.serine-glycine-cysteine group.cysteine.OASTL	1
13.1.5.3	amino acid metabolism.synthesis.serine-glycine-cysteine group.cysteine	1
13.1.5	amino acid metabolism.synthesis.serine-glycine-cysteine group	1
13.1.6.5.5	amino acid metabolism.synthesis.aromatic aa.tryptophan.tryptophan synthase	3
13.1.6.5	amino acid metabolism.synthesis.aromatic aa.tryptophan	3
13.1.6	amino acid metabolism.synthesis.aromatic aa	3
13.1	amino acid metabolism.synthesis	8
13.2.2.3	amino acid metabolism.degradation.glutamate family.arginine	1
13.2.2	amino acid metabolism.degradation.glutamate family	1
13.2.3.1.1	amino acid metabolism.degradation.aspartate family.asparagine.L-asparaginase	1
13.2.3.1	amino acid metabolism.degradation.aspartate family.asparagine	1
13.2.3.4.1	amino acid metabolism.degradation.aspartate family.methionine.methionine gamma-lyase	1
13.2.3.4	amino acid metabolism.degradation.aspartate family.methionine	1
13.2.3	amino acid metabolism.degradation.aspartate family	2
13.2.6.2	amino acid metabolism.degradation.aromatic aa.tyrosine	1
13.2.6	amino acid metabolism.degradation.aromatic aa	1
13.2	amino acid metabolism.degradation	4
13	amino acid metabolism	12
15.2	metal handling.binding, chelation and storage	2
15	metal handling	2
16.1.5	secondary metabolism.isoprenoids.terpenoids	3
16.1	secondary metabolism.isoprenoids	3
16.2.1.3	secondary metabolism.phenylpropanoids.lignin biosynthesis.4CL	1
16.2.1	secondary metabolism.phenylpropanoids.lignin biosynthesis	1
16.2	secondary metabolism.phenylpropanoids	6
16.5.1.1.1.4	secondary metabolism.sulfur-containing.glucosinolates.synthesis.aliphatic.methylthioalkylmalate isomerase small subunit (MAM-IS)	1
16.5.1.1.1	secondary metabolism.sulfur-containing.glucosinolates.synthesis.aliphatic	1
16.5.1.1	secondary metabolism.sulfur-containing.glucosinolates.synthesis	1
16.5.1	secondary metabolism.sulfur-containing.glucosinolates	1
16.5	secondary metabolism.sulfur-containing	1
16.7	secondary metabolism.wax	2
16.8.3	secondary metabolism.flavonoids.dihydroflavonols	1
16.8.5.1	secondary metabolism.flavonoids.isoflavones.isoflavone reductase	1
16.8.5	secondary metabolism.flavonoids.isoflavones	1
16.8	secondary metabolism.flavonoids	2
16.10	secondary metabolism.simple phenols	1
16	secondary metabolism	15
17.1.1.1.10	hormone metabolism.abscisic acid.synthesis-degradation.synthesis.9-cis-epoxycarotenoid dioxygenase	2
17.1.1.1	hormone metabolism.abscisic acid.synthesis-degradation.synthesis	2
17.1.1	hormone metabolism.abscisic acid.synthesis-degradation	2
17.1.3	hormone metabolism.abscisic acid.induced-regulated-responsive-activated	2
17.1	hormone metabolism.abscisic acid	4
17.2.1	hormone metabolism.auxin.synthesis-degradation	1
17.2.3	hormone metabolism.auxin.induced-regulated-responsive-activated	1
17.2	hormone metabolism.auxin	2
17.4.1	hormone metabolism.cytokinin.synthesis-degradation	1
17.4.2	hormone metabolism.cytokinin.signal transduction	4
17.4	hormone metabolism.cytokinin	5
17.5.1.2	hormone metabolism.ethylene.synthesis-degradation.1-aminocyclopropane-1-carboxylate oxidase	1
17.5.1	hormone metabolism.ethylene.synthesis-degradation	1
17.5.2	hormone metabolism.ethylene.signal transduction	1
17.5.3	hormone metabolism.ethylene.induced-regulated-responsive-activated	2
17.5	hormone metabolism.ethylene	4
17.7.1.2	hormone metabolism.jasmonate.synthesis-degradation.lipoxygenase	2
17.7.1.3	hormone metabolism.jasmonate.synthesis-degradation.allene oxidase synthase	2
17.7.1.5	hormone metabolism.jasmonate.synthesis-degradation.12-Oxo-PDA-reductase	2
17.7.1	hormone metabolism.jasmonate.synthesis-degradation	6
17.7	hormone metabolism.jasmonate	6
17.8.1	hormone metabolism.salicylic acid.synthesis-degradation	1
17.8	hormone metabolism.salicylic acid	1
17	hormone metabolism	22
19.30	tetrapyrrole synthesis.uroporphyrin-III C-methyltransferase	1
19	tetrapyrrole synthesis	1
20.1.7	stress.biotic.PR-proteins	1
20.1	stress.biotic	10
20.2.1	stress.abiotic.heat	26
20.2.2	stress.abiotic.cold	1
20.2.4	stress.abiotic.touch/wounding	1
20.2.99	stress.abiotic.unspecified	2
20.2	stress.abiotic	30
20	stress	40
21.1	redox.thioredoxin	2
21.3	redox.heme	1
21.4	redox.glutaredoxins	4
21	redox	7
22.1.2	polyamine metabolism.synthesis.SAM decarboxylase	1
22.1	polyamine metabolism.synthesis	1
22.2.1	polyamine metabolism.degradation.polyamin oxidase	4
22.2	polyamine metabolism.degradation	4
22	polyamine metabolism	5
23.2	nucleotide metabolism.degradation	1
23.3	nucleotide metabolism.salvage	1
23	nucleotide metabolism	2
24.2	Biodegradation of Xenobiotics.lactoylglutathione lyase	1
24	Biodegradation of Xenobiotics	2
26.1	misc.misc2	3
26.2	misc.UDP glucosyl and glucoronyl transferases	8
26.3	misc.gluco-, galacto- and mannosidases	4
26.4.1	misc.beta 1,3 glucan hydrolases.glucan endo-1,3-beta-glucosidase	1
26.4	misc.beta 1,3 glucan hydrolases	3
26.7	misc.oxidases - copper, flavone etc.	2
26.9	misc.glutathione S transferases	4
26.10	misc.cytochrome P450	6
26.12	misc.peroxidases	5
26.13	misc.acid and other phosphatases	4
26.22	misc.short chain dehydrogenase/reductase (SDR)	1
26.26.1	misc.aminotransferases.aminotransferase class IV family protein	1
26.26	misc.aminotransferases	1
26.28	misc.GDSL-motif lipase	2
26	misc	43
27.1.1	RNA.processing.splicing	1
27.1.19	RNA.processing.ribonucleases	2
27.1	RNA.processing	4
27.2	RNA.transcription	3
27.3.3	RNA.regulation of transcription.AP2/EREBP, APETALA2/Ethylene-responsive element binding protein family	8
27.3.5	RNA.regulation of transcription.ARR	1
27.3.6	RNA.regulation of transcription.bHLH,Basic Helix-Loop-Helix family	6
27.3.11	RNA.regulation of transcription.C2H2 zinc finger family	3
27.3.20	RNA.regulation of transcription.G2-like transcription factor family, GARP	1
27.3.22	RNA.regulation of transcription.HB,Homeobox transcription factor family	1
27.3.25	RNA.regulation of transcription.MYB domain transcription factor family	9
27.3.26	RNA.regulation of transcription.MYB-related transcription factor family	2
27.3.27	RNA.regulation of transcription.NAC domain transcription factor family	3
27.3.30	RNA.regulation of transcription.Trihelix, Triple-Helix transcription factor family	2
27.3.32	RNA.regulation of transcription.WRKY domain transcription factor family	1
27.3.35	RNA.regulation of transcription.bZIP transcription factor family	1
27.3.57	RNA.regulation of transcription.JUMONJI family	1
27.3.60	RNA.regulation of transcription.NIN-like bZIP-related family	1
27.3.66	RNA.regulation of transcription.Psudo ARR transcription factor family	1
27.3.67	RNA.regulation of transcription.putative transcription regulator	1
27.3.69	RNA.regulation of transcription.SET-domain transcriptional regulator family	1
27.3.99	RNA.regulation of transcription.unclassified	4
27.3	RNA.regulation of transcription	47
27.4	RNA.RNA binding	1
27	RNA	54
28.1	DNA.synthesis/chromatin structure	4
28.2	DNA.repair	1
28	DNA	5
29.2.1.1.1.2.2	protein.synthesis.ribosomal protein.prokaryotic.chloroplast.50S subunit.L2	2
29.2.1.1.1.2	protein.synthesis.ribosomal protein.prokaryotic.chloroplast.50S subunit	2
29.2.1.1.1	protein.synthesis.ribosomal protein.prokaryotic.chloroplast	2
29.2.1.1	protein.synthesis.ribosomal protein.prokaryotic	2
29.2.1.99.2.18	protein.synthesis.ribosomal protein.unknown.large subunit.L18	1
29.2.1.99.2.1185	protein.synthesis.ribosomal protein.unknown.large subunit.L18/L5	1
29.2.1.99.2	protein.synthesis.ribosomal protein.unknown.large subunit	2
29.2.1.99	protein.synthesis.ribosomal protein.unknown	2
29.2.1	protein.synthesis.ribosomal protein	4
29.2.4	protein.synthesis.elongation	1
29.2.5	protein.synthesis.release	1
29.2	protein.synthesis	6
29.4	protein.postranslational modification	10
29.5.1	protein.degradation.subtilases	3
29.5.3	protein.degradation.cysteine protease	3
29.5.4	protein.degradation.aspartate protease	1
29.5.5	protein.degradation.serine protease	4
29.5.7	protein.degradation.metalloprotease	1
29.5.9	protein.degradation.AAA type	1
29.5.11.4.2	protein.degradation.ubiquitin.E3.RING	5
29.5.11.4.3.2	protein.degradation.ubiquitin.E3.SCF.FBOX	1
29.5.11.4.3	protein.degradation.ubiquitin.E3.SCF	1
29.5.11.4.5.2	protein.degradation.ubiquitin.E3.BTB/POZ Cullin3.BTB/POZ	2
29.5.11.4.5	protein.degradation.ubiquitin.E3.BTB/POZ Cullin3	2
29.5.11.4	protein.degradation.ubiquitin.E3	8
29.5.11	protein.degradation.ubiquitin	8
29.5	protein.degradation	26
29.6	protein.folding	2
29	protein	44
30.1.1	signalling.in sugar and nutrient physiology	1
30.1	signalling.in sugar and nutrient physiology	1
30.2.6	signalling.receptor kinases.leucine rich repeat VI	1
30.2.11	signalling.receptor kinases.leucine rich repeat XI	5
30.2.17	signalling.receptor kinases.DUF 26	6
30.2.24	signalling.receptor kinases.S-locus glycoprotein like	1
30.2.25	signalling.receptor kinases.wall associated kinase	7
30.2.99	signalling.receptor kinases.misc	1
30.2	signalling.receptor kinases	21
30.3	signalling.calcium	5
30.5	signalling.G-proteins	3
30.11	signalling.light	1
30	signalling	31
31.1	cell.organisation	6
31.2	cell.division	1
31.3.1	cell.cycle.peptidylprolyl isomerase	2
31.3	cell.cycle	2
31.4	cell.vesicle transport	1
31	cell	10
33.1	development.storage proteins	1
33.2	development.late embryogenesis abundant	1
33.30.1	development.multitarget.target of rapamycin	1
33.30	development.multitarget	1
33.99	development.unspecified	12
33	development	15
34.3	transport.amino acids	6
34.4	transport.nitrate	2
34.7	transport.phosphate	2
34.8	transport.metabolite transporters at the envelope membrane	1
34.9	transport.metabolite transporters at the mitochondrial membrane	1
34.12	transport.metal	1
34.13	transport.peptides and oligopeptides	2
34.14	transport.unspecified cations	1
34.15	transport.potassium	1
34.16	transport.ABC transporters and multidrug resistance systems	6
34.19.2	transport.Major Intrinsic Proteins.TIP	2
34.19	transport.Major Intrinsic Proteins	2
34.99	transport.misc	6
34	transport	31
35.2	not assigned.unknown	196
35	not assigned	196
