# Supplementary material for: Genome-wide expression profiling and phenotypic evaluation of European maize inbreds at seedling stage in response to heat stress
Source: BMC Genomics. 2015 Feb 25;16(1):123. doi: 10.1186/s12864-015-1282-1 (PMC4347969; doi:10.1186/s12864-015-1282-1)
Supplement: Additional file 3 — Description of heat responsive genes. Overall heat responsive genes with MAPMAN bins shown in figure 4, which were significantly (FDR <0.05 and |log 2(β)|>2) differently expressed across all inbred lines with increasing heat levels, with their bin description, log2 fold change (log 2(β)), log2 counts per million, gene name, chromosome, as well as start and end position in the genome. [file 12864_2015_1282_MOESM3_ESM.xls]

## Sheet: Sheet1
Bin	Gene	Chromo-some	Start	End	Log2 fold change	log2 counts per million	Gene description
1.1.1.1	GRMZM2G351977	8	141176051	141177936	-2.7192	7.9615	Chlorophyll a-b binding protein 2; Light harvesting chlorophyll a/b binding protein1 isoform 1; Light harvesting chlorophyll a/b binding protein1 isoform 2; Uncharacterized protein
1.1.1.2	GRMZM2G427369	5	210013736	210020221	-2.3949	17.6093	Uncharacterized protein ycf72
1.1.1.2	GRMZM2G455413	10	100034179	100035006	-2.4006	17.1813	Uncharacterized protein
1.1.1.2	GRMZM2G586702	9	135175688	135175837	-4.0111	1.16519	Uncharacterized protein
1.1.1.2	GRMZM5G844143	9	37560868	37561807	-2.40719	17.6991	Photosystem Q(B) protein
1.1.99	GRMZM2G436710	5	24235331	24238414	2.04651	2.71111	Uncharacterized protein
1.5.1	GRMZM2G473001	7	86459173	86464913	-2.15051	4.23808	Phosphoenolpyruvate carboxylase 2
2.1.1.1	GRMZM5G875238	8	161465833	161471194	-2.1786	6.23003	Sucrose-phosphate synthase
2.1.2.2	GRMZM2G141399	10	59516234	59527812	2.80092	-1.33997	Dull endosperm1
2.1.2.2	GRMZM2G348551	6	113414100	113419156	2.51534	0.263024	Sugary2
2.1.2.4	GRMZM2G138060	4	41396390	41405179	-2.42439	0.122897	Sugary1
2.2.1.3.1	GRMZM2G022782	8	39928379	39932619	2.11669	1.46052	Uncharacterized protein
2.2.1.3.3	GRMZM2G089836	5	67537393	67540691	-2.6371	-0.459518	Beta-fructofuranosidase 1; Invertase
2.2.1.5	GRMZM2G011240	1	56763340	56766439	2.05204	0.521148
2.2.2.1	GRMZM2G070172	1	199664722	199666709	9.96056	0.455173	Uncharacterized protein
2.2.2.1	GRMZM2G450125	1	9051958	9054939	2.88684	4.06415	Beta-amylase
3.4.4	GRMZM2G126900	9	57432621	57435925	3.60398	1.42747	Uncharacterized protein
4.1.7	GRMZM2G146206	8	168296435	168300637	2.0498	-0.152679	Triosephosphate isomerase
4.1.12	GRMZM2G004593	3	30565956	30571432	2.48395	-1.231
4.1.12	GRMZM2G050077	1	54534092	54536951	3.38181	-1.47949
4.1.12	GRMZM2G128651	10	95704192	95706822	2.47922	-0.827812	Uncharacterized protein
5.3	GRMZM2G098346	4	13409584	13412986	-2.50603	3.6563	Alcohol dehydrogenase 2
5.3	GRMZM2G397055	1	19345240	19355409	-2.21402	-0.210979	Uncharacterized protein
8.1.3	GRMZM2G133988	4	239030864	239039976	4.28433	1.04291	Uncharacterized protein
9.4	GRMZM2G125669	2	12345073	12348033	2.62995	0.447591	Alternative oxidase
10.1.5	GRMZM2G044027	1	41473411	41478103	-2.6558	1.27226	Uncharacterized protein
10.1.6	GRMZM2G042179	4	174806824	174809921	2.19527	0.69516	UDP-glucuronic acid 4-epimerase; Uncharacterized protein
10.2.1	GRMZM2G037413	2	29981034	29986917	-3.93515	-0.360215	Cellulose synthase catalytic subunit 11
10.2.1	GRMZM2G055795	3	198438731	198444359	-3.93516	-0.360215	Cellulose synthase catalytic subunit 11
10.2.2	GRMZM2G377215	1	47509017	47511525	2.79152	0.172066	Uncharacterized protein
10.2	GRMZM5G857303	1	14802546	14803651	2.39842	-0.498486
10.5.3	GRMZM2G151738	8	89697764	89700024	2.03439	-0.774009	Leucine-rich repeat (LRR) family protein; Uncharacterized protein
10.5.3	GRMZM2G176394	2	234267289	234269174	4.08494	-1.12748	Uncharacterized protein
10.6.1	GRMZM2G017186	1	276389788	276395239	3.87945	3.45804	Exhydrolase II
10.6.2	GRMZM2G340257	1	295340755	295341847	2.26726	-1.06942
10.6.3	GRMZM2G004500	1	290891772	290893608	2.51775	-0.884578	Uncharacterized protein
10.6.3	GRMZM2G323418	9	20163896	20165966	3.25923	-1.70773	Pectate lyase homolog; Uncharacterized protein
10.6.3	GRMZM2G333980	7	158786966	158788414	4.7933	-0.921186	Uncharacterized protein
10.7	GRMZM2G060837	5	199256167	199258548	2.57491	0.606854	Uncharacterized protein
10.7	GRMZM2G094990	9	116774138	116775721	3.27825	0.46533	Beta-expansin 1a; Uncharacterized protein
10.7	GRMZM2G361064	6	154325086	154327260	3.72644	-1.30066	Uncharacterized protein
10.7	GRMZM2G392125	2	11836452	11838001	2.4336	-0.570436	Uncharacterized protein
10.7	GRMZM2G413006	5	54007175	54009052	2.57526	-1.64971	Xyloglucan endotransglucosylase/hydrolase protein 23
11.1.6	GRMZM2G079256	7	74265493	74285785	3.00956	-0.707773	Enoyl-
11.1.8	GRMZM2G120539	5	70710604	70713043	2.22168	2.18956	AMP binding protein
11.1.10	GRMZM2G156620	6	166000612	166002984	3.91476	-0.921395	3-ketoacyl-CoA synthase
11.3	GRMZM2G060886	8	152130931	152135975	2.03405	3.96175	Uncharacterized protein
11.8.2	GRMZM2G062531	3	101750341	101752385	4.54748	1.82473	Uncharacterized protein
11.8.10	GRMZM2G034534	3	18085239	18087275	2.55676	-0.0850573	Uncharacterized protein
11.8	GRMZM2G152179	7	164603766	164605241	2.12274	1.54908	Flavonol 4-sulfotransferase; Uncharacterized protein
11.9.2.1	GRMZM2G416817	8	5529666	5533826	2.06479	1.82435	Uncharacterized protein
11.9.3.3	GRMZM2G013324	5	179056239	179061429	2.3081	0.377442
11.9.3	GRMZM2G479112	3	147715302	147717881	2.19566	-0.309099	Uncharacterized protein
11.9.4.13	GRMZM2G480516	7	62990693	62997102	-2.15413	2.88646	Uncharacterized protein
12.1.1	GRMZM2G076723	1	198771866	198776347	-3.54366	0.572455
12.3.1	GRMZM2G427097	10	134077909	134082362	3.20818	1.93534	Glutamate dehydrogenase
13.1.3.1	GRMZM2G053669	1	45118780	45122813	7.54715	3.68666	Asparagine synthetase
13.1.3.1	GRMZM2G078472	9	138041002	138044999	3.38001	1.93323	Asparagine synthetase
13.1.3.1	GRMZM2G093175	3	229507263	229511632	5.96046	-1.70228	Asparagine synthetase
13.1.4.4.1	GRMZM2G055507	4	187464667	187470685	2.08583	-0.688205	2-isopropylmalate synthase B
13.1.5.3.1	GRMZM2G133359	3	186330025	186333294	2.78914	0.132845
13.1.6.5.5	GRMZM2G015892	1	288257077	288259234	-3.32083	0.744773	Uncharacterized protein
13.1.6.5.5	GRMZM2G046163	1	288338457	288340582	-3.39448	1.03673	Uncharacterized protein
13.1.6.5.5	GRMZM2G085381	4	3260762	3263006	4.11699	3.94759	Indole-3-glycerol phosphate lyase, chloroplastic
13.2.2.3	GRMZM2G059124	5	85905051	85906027	2.05134	3.98651
13.2.3.1.1	GRMZM2G082032	2	5073953	5075447	-2.0555	3.28209	Uncharacterized protein
13.2.3.4.1	GRMZM2G450498	1	223225651	223229063	2.46809	0.184611	O-succinylhomoserine sulfhydrylase
13.2.6.2	GRMZM2G412604	5	158723799	158728514	-3.81773	4.67096	Uncharacterized protein
15.2	GRMZM2G010933	4	174068644	174070587	2.08011	-0.197174	Cytochrome c oxidase copper chaperone; Cytochrome c oxidase copper chaperone isoform 1; Cytochrome c oxidase copper chaperone isoform 2
15.2	GRMZM2G439195	5	15816565	15818557	-3.04775	2.60287	Nicotianamine synthase 3
16.1.5	GRMZM2G038153	1	61014839	61021281	-3.41079	-0.381592	Terpene synthase 8
16.1.5	GRMZM2G049538	2	10602719	10611664	-2.85087	5.36767	Acyclic sesquiterpene synthase
16.1.5	GRMZM2G093526	2	10574515	10578571	-2.28017	3.18121	Uncharacterized protein
16.2.1.3	GRMZM2G091643	7	77615354	77625260	-2.86076	-0.194683	Uncharacterized protein
16.2	GRMZM2G147491	2	119166785	119168503	4.14431	-1.28663	Uncharacterized protein
16.2	GRMZM2G311036	1	66310637	66312743	4.42399	-0.739472	Uncharacterized protein
16.2	GRMZM2G336824	1	66393409	66395849	4.20752	-0.619648	Uncharacterized protein
16.2	GRMZM2G362298	6	74071352	74073626	2.19426	-0.203471	Transferase isoform 1; Transferase isoform 2; Uncharacterized protein
16.2	GRMZM2G362413	2	27500836	27501761	3.31446	-0.770791
16.5.1.1.1.4	GRMZM5G840002	5	191419371	191422695	2.47017	4.77037	3-isopropylmalate dehydratase small subunit 2
16.7	GRMZM2G066578	5	29918040	29925862	-2.35285	0.63783	Uncharacterized protein
16.7	GRMZM2G114642	7	118550916	118556690	-2.10111	1.80315	Glossy1
16.8.3	GRMZM2G086231	7	93712368	93713754	3.81011	-1.36378
16.8.5.1	GRMZM2G114588	8	29383488	29384652	-3.7413	3.9135	Uncharacterized protein
16.10	GRMZM2G094375	10	12171976	12174400	3.85495	-0.669519	Uncharacterized protein
17.1.1.1.10	GRMZM2G110192	4	159750700	159753143	-2.31674	6.92192	Uncharacterized protein
17.1.1.1.10	GRMZM2G150363	5	200743141	200745544	-2.42097	3.65381
17.1.3	GRMZM2G046952	10	132120550	132121962	2.92404	1.28294	FIP1
17.1.3	GRMZM2G106622	10	14307490	14310723	2.41755	0.470339	ABA-responsive protein
17.2.1	GRMZM2G091540	3	204651106	204656000	2.51301	-0.833614	Uncharacterized protein
17.2.3	GRMZM2G020631	1	195785845	195789120	2.56986	3.02785	Uncharacterized protein
17.4.1	GRMZM2G348452	1	207753174	207757725	-2.963	3.67495	Cytokinin dehydrogenase 10
17.4.2	GRMZM2G039246	3	199176515	199178480	-2.39341	2.39295	Histidine-containing phosphotransfer protein 4; Uncharacterized protein
17.4.2	GRMZM2G124890	6	130343021	130345825	-3.07836	-0.384753	Uncharacterized protein
17.4.2	GRMZM2G125943	4	167410132	167416477	2.04243	-1.04479	Putative histidine kinase family protein
17.4.2	GRMZM2G173710	8	124015413	124020226	-6.00666	2.16108	Uncharacterized protein
17.5.1.2	GRMZM2G007249	7	124313854	124315851	-2.27087	3.78324	Uncharacterized protein
17.5.2	GRMZM2G020054	10	65437299	65438594	2.40469	-0.357621	Putative AP2/EREBP transcription factor superfamily protein
17.5.3	GRMZM2G051135	9	89114416	89115194	4.41237	1.44615	Uncharacterized protein
17.5.3	GRMZM2G089596	2	34245570	34250262	2.17263	-0.719739	Uncharacterized protein
17.7.1.2	GRMZM2G109056	1	264275083	264291510	-2.02663	1.8311	Lipoxygenase
17.7.1.2	GRMZM2G156861	3	168738873	168882335	2.06342	-0.584132	Lipoxygenase
17.7.1.3	GRMZM2G002178	1	28926395	28928612	-4.16795	-0.922433	Cytochrome P450 CYP74A19
17.7.1.3	GRMZM2G067225	9	145603968	145606347	2.01423	0.906627	Putative cytochrome P450 superfamily protein; Uncharacterized protein
17.7.1.5	GRMZM2G000236	9	7308584	7310337	3.59148	1.17537	12-oxophytodienoate reductase 2
17.7.1.5	GRMZM2G106303	9	7393651	7395331	2.92441	1.19168	12-oxo-phytodienoic acid reductase; Uncharacterized protein
17.8.1	GRMZM2G050307	4	197928263	197929796	-2.28114	4.20119	Jasmonate O-methyltransferase; Uncharacterized protein
19.30	GRMZM2G105604	3	216674441	216678588	-2.00859	2.70888	Uncharacterized protein
20.1.7	GRMZM2G045027	1	225408071	225412051	-2.78777	1.88694	Uncharacterized protein
20.1	GRMZM2G064360	5	63257285	63258794	7.62058	0.133224	Basic endochitinase 1
20.1	GRMZM2G078667	3	172375176	172375884	-4.76109	-1.29466	Putative uncharacterized protein
20.1	GRMZM2G117608	6	147522832	147527292	-2.46877	2.35109	Uncharacterized protein
20.1	GRMZM2G117989	4	9662595	9664016	2.57308	0.289567	Win1; Win1 isoform 1; Win1 isoform 2; Win1 isoform 3
20.1	GRMZM2G145440	4	21927208	21929100	-2.59835	1.36899	BRASSINOSTEROID INSENSITIVE 1-associated receptor kinase 1
20.1	GRMZM2G328171	7	10580269	10581393	2.3327	-0.26407	Xylanase inhibitor protein 1
20.1	GRMZM2G447795	6	129268963	129270180	2.09283	-0.985213	Xylanase inhibitor protein 1
20.1	GRMZM2G465226	7	3487009	3488071	-2.14656	3.2547	Uncharacterized protein
20.1	GRMZM5G815369	1	65423142	65441749	2.20524	0.0247132	Uncharacterized protein
20.2.1	GRMZM2G007729	4	179852643	179853912	4.57705	1.57963	Uncharacterized protein
20.2.1	GRMZM2G023786	3	224047478	224049137	3.27705	0.200917	DnaJ-like protein
20.2.1	GRMZM2G024718	9	146714310	146717502	3.80975	-0.17712	Heat shock protein 1; Uncharacterized protein
20.2.1	GRMZM2G029385	1	283276750	283278318	2.11084	0.158127	Mitochondrial import inner membrane translocase subunit TIM14
20.2.1	GRMZM2G034157	8	21620266	21621116	2.97822	-0.551574	17.8 kDa class II heat shock protein
20.2.1	GRMZM2G049767	3	20649549	20650492	5.03955	-1.47231	16.9 kDa class I heat shock protein 3; Uncharacterized protein
20.2.1	GRMZM2G070475	9	11401592	11403958	2.33872	1.83191	Uncharacterized protein
20.2.1	GRMZM2G080724	1	184014021	184015262	5.41085	1.04106	Uncharacterized protein
20.2.1	GRMZM2G083810	3	8887555	8888747	4.70197	0.201672	17.5 kDa class II heat shock protein
20.2.1	GRMZM2G111475	5	12591527	12597175	2.12996	3.57753
20.2.1	GRMZM2G125072	6	110882163	110883753	2.33916	2.76076	3Fe-4S ferredoxin; Uncharacterized protein
20.2.1	GRMZM2G149647	1	33464178	33465385	7.55831	2.33721	Heat shock protein 26; Small heat shock protein
20.2.1	GRMZM2G158232	3	20541671	20542514	2.32775	2.896	16.9 kDa class I heat shock protein 1; Uncharacterized protein
20.2.1	GRMZM2G175860	6	148497245	148499159	-3.01153	1.01578	Uncharacterized protein
20.2.1	GRMZM2G306679	1	38851741	38852691	5.51205	0.715914	17.4 kDa class I heat shock protein 3; Uncharacterized protein
20.2.1	GRMZM2G310431	8	168506539	168509902	4.06181	4.4555	Heat shock 70 kDa protein
20.2.1	GRMZM2G331701	2	46596633	46597624	5.99537	-1.04466	Uncharacterized protein
20.2.1	GRMZM2G335242	9	958553	959393	3.09914	1.32306	Class I heat shock protein 3
20.2.1	GRMZM2G343149	10	147524979	147527260	3.04437	2.8236	DnaJ domain containing protein; Uncharacterized protein
20.2.1	GRMZM2G346839	10	119779457	119780511	4.07612	-0.825948	Class IV heat shock protein
20.2.1	GRMZM2G360681	6	160816570	160820239	4.38905	2.76971	Heat-shock protein 101; Uncharacterized protein
20.2.1	GRMZM2G366532	9	139766916	139770610	6.56225	1.84222	Uncharacterized protein
20.2.1	GRMZM2G422240	3	20468262	20468719	4.7423	1.36796
20.2.1	GRMZM2G437100	3	20433460	20434421	4.11917	1.13767	16.9 kDa class I heat shock protein 1
20.2.1	GRMZM2G479260	9	140610188	140611181	5.24911	-0.349077	Class I heat shock protein 3; Uncharacterized protein
20.2.1	GRMZM5G833699	10	93697766	93700740	7.0116	3.1891	Heat shock protein 82
20.2.2	GRMZM2G093272	6	151081203	151084059	2.23322	0.232861	USP family protein; Uncharacterized protein
20.2.4	GRMZM2G028665	3	114101615	114105440	5.19065	3.67467	Uncharacterized protein
20.2.99	GRMZM2G064096	6	123959994	123961169	4.87034	2.01787	Germin-like protein; Uncharacterized protein
20.2.99	GRMZM2G145974	1	276603845	276605054	2.51732	-1.16648	Ethylene-responsive protein
21.1	GRMZM2G014076	9	16724287	16729342	2.5193	-0.793296	Protein disulfide isomerase isoform 1; Protein disulfide isomerase isoform 2
21.1	GRMZM2G023711	5	211399849	211401682	2.24402	1.80683
21.3	GRMZM2G168898	6	159342531	159343955	-2.48279	1.85646	Hemoglobin 2; Hemoglobin 2Non-symbiotic hemoglobin 2; Non-symbiotic hemoglobin 2
21.4	GRMZM2G023237	3	210603647	210604747	2.5873	0.115	Grx_I1-glutaredoxin subgroup III
21.4	GRMZM2G457898	10	25092702	25093310	3.8303	-1.60028	Uncharacterized protein
21.4	GRMZM2G469994	1	260056891	260057538	3.83028	-1.60028	Uncharacterized protein
21.4	GRMZM5G892308	2	231368259	231368589	2.43618	-0.537226
22.1.2	GRMZM2G060369	7	118049046	118051648	2.01326	-1.08404	S-adenosylmethionine decarboxylase proenzyme
22.2.1	GRMZM2G034152	10	62260920	62265303	3.07947	4.62434	Polyamine oxidase
22.2.1	GRMZM2G071217	1	24800813	24804407	4.55376	-0.459876
22.2.1	GRMZM2G071343	1	24780141	24785234	4.8847	0.215341
22.2.1	GRMZM2G153799	1	24806329	24810192	4.42004	-0.58018
23.2	GRMZM2G349839	2	221394599	221397950	4.85222	-1.62699
23.3	GRMZM2G147213	8	101333618	101339984	2.30121	0.265538	ATP binding protein
24.2	GRMZM2G312877	8	79810748	79813394	2.10504	1.39582	Lactoylglutathione lyase; Uncharacterized protein
24	GRMZM2G301934	7	169977938	169979914	2.31487	1.2628	Gibberellin receptor GID1L2; Uncharacterized protein
26.1	GRMZM2G085661	4	3265213	3267368	4.51158	2.41359	indole-2-monooxygenase
26.1	GRMZM2G115198	3	6162660	6168991	2.11605	1.66297	Uncharacterized protein
26.1	GRMZM2G135387	2	37819848	37821883	2.45396	-0.0799069	Uncharacterized protein
26.2	GRMZM2G000587	9	1587521	1589145	2.27076	0.738529	Uncharacterized protein
26.2	GRMZM2G078465	7	140044082	140045870	3.8686	2.10536	Uncharacterized protein
26.2	GRMZM2G095280	8	19972041	19974317	3.97552	0.773323	Uncharacterized protein
26.2	GRMZM2G098892	1	278109388	278111234	2.56083	-0.467785	Uncharacterized protein
26.2	GRMZM2G160585	2	5235193	5239216	2.11961	-1.24733	Glycosyltransferase
26.2	GRMZM2G179063	1	221239185	221240892	-3.78049	-0.526498	Uncharacterized protein
26.2	GRMZM2G316030	6	130711990	130713703	3.18556	0.155362	Uncharacterized protein
26.2	GRMZM2G334336	2	104310726	104312802	3.23342	1.27602
26.3	GRMZM2G008247	10	37762909	37767713	3.852	2.25034	Beta-glucosidase2
26.3	GRMZM2G016890	10	34240659	34246077	-5.03901	0.585321	Beta-glucosidase, chloroplastic
26.3	GRMZM2G031628	10	130321519	130322227	2.22141	-1.28211	Uncharacterized protein
26.3	GRMZM2G031660	10	130323524	130327440	2.52905	0.498678	Beta-glucosidase; Uncharacterized protein
26.4.1	GRMZM5G846916	2	204822197	204823140	-2.54002	-1.13969
26.4	GRMZM2G137535	6	142501768	142506498	4.22657	3.79562	Lichenase-2; Putative O-Glycosyl hydrolase superfamily protein
26.4	GRMZM5G805609	8	166330890	166332902	2.09153	0.502557	Putative O-glycosyl hydrolase family 17 protein; Uncharacterized protein
26.7	GRMZM2G019872	9	89805163	89807045	2.02794	-1.39846	NADP-dependent oxidoreductase P2; Putative alcohol dehydrogenase superfamily protein
26.7	GRMZM2G121700	2	38821155	38822873	-2.17778	0.699416	Uncharacterized protein
26.9	GRMZM2G025190	1	81450790	81452151	2.0809	-1.34992	Glutathione S-transferase GSTU6
26.9	GRMZM2G042639	1	43124855	43126948	3.00053	2.5316	Protein IN2-1
26.9	GRMZM2G156877	3	194233310	194235176	3.56571	1.27498	Glutathione S-transferase IV; Uncharacterized protein
26.9	GRMZM2G161905	9	155866676	155867611	2.60558	0.293244	Glutathione S-transferase GST 25
26.10	GRMZM2G075244	2	213854718	213857130	2.84796	1.08735	Cytochrome P450 CYP709C14
26.10	GRMZM2G075461	2	213866059	213868082	2.77092	0.880228	Uncharacterized protein
26.10	GRMZM2G100412	5	15330212	15332467	-5.39227	-1.23701
26.10	GRMZM2G161169	4	5201672	5204080	-2.04141	1.02129	Putative cytochrome P450 superfamily protein
26.10	GRMZM2G167698	1	60969022	60972506	2.17304	0.0135686
26.10	GRMZM2G424804	3	231078086	231080102	4.29231	-1.7763	Uncharacterized protein
26.12	GRMZM2G117706	4	229390065	229391580	-4.30604	0.169805	Uncharacterized protein
26.12	GRMZM2G133434	5	53405232	53407072	-2.8205	2.03322	Peroxidase 45
26.12	GRMZM2G149273	9	125686151	125687468	-2.94394	-0.0582078	Peroxidase K
26.12	GRMZM2G408963	2	41305028	41306591	2.52885	-0.892983	Peroxidase 65
26.12	GRMZM2G427815	7	172809274	172811080	-2.90744	-0.359539	Uncharacterized protein
26.13	GRMZM2G001508	6	129975717	129977955	3.18215	2.69656	Uncharacterized protein
26.13	GRMZM2G134054	1	298152890	298155556	2.06561	-0.453942	Uncharacterized protein
26.13	GRMZM2G141277	8	108744914	108745895	3.23439	-1.38857	Stem glycoprotein
26.13	GRMZM2G371793	6	129970803	129972667	2.8335	1.46259	Uncharacterized protein
26.22	GRMZM2G464885	1	87608896	87611423	2.05526	-0.910515	Uncharacterized protein
26.26.1	GRMZM2G087103	3	1481117	1482897	-2.15707	0.882931	Uncharacterized protein
26.28	GRMZM2G048904	5	53032543	53034557	-3.61533	0.325668	Alpha-L-fucosidase 2
26.28	GRMZM2G085176	3	3209218	3210859	-2.07925	0.211317
27.1.1	GRMZM2G054040	8	127779301	127783465	2.09966	0.818771	Uncharacterized protein
27.1.19	GRMZM2G158394	7	176260711	176262411	4.86663	6.835	Extracellular ribonuclease LE
27.1.19	GRMZM5G802566	7	131855975	131859128	2.09289	0.703448	Uncharacterized protein
27.1	GRMZM2G341741	10	106066627	106068831	2.29141	-0.778276	Uncharacterized protein
27.2	GRMZM2G007681	1	188753176	188845235	2.27645	2.33153	DNA-directed RNA polymerase
27.2	GRMZM2G042443	2	41131324	41136928	2.74073	1.49069	RNA-dependent DNA polymerase; RNA-dependent RNA polymerase
27.2	GRMZM2G381520	6	80858149	80859173	2.10987	5.56267	Uncharacterized protein
27.3.3	GRMZM2G020054	10	65437299	65438594	2.40469	-0.357621	Putative AP2/EREBP transcription factor superfamily protein
27.3.3	GRMZM2G021369	5	210323041	210324358	3.95547	-1.52506	Uncharacterized protein
27.3.3	GRMZM2G069126	7	141170323	141171382	2.07294	-0.24224	DRE-binding protein 3
27.3.3	GRMZM2G069146	7	141174421	141175245	2.47883	0.0166123
27.3.3	GRMZM2G113060	9	149648095	149649451	2.94122	-0.67436	Putative AP2/EREBP transcription factor superfamily protein; Uncharacterized protein
27.3.3	GRMZM2G380377	6	62712930	62714535	2.08486	-0.873223	DRE-binding protein 4; Putative AP2/EREBP transcription factor superfamily protein
27.3.3	GRMZM2G457562	8	100502242	100503899	3.58086	-1.05393	Putative AP2/EREBP transcription factor superfamily protein; Uncharacterized protein
27.3.3	GRMZM5G806638	5	210323097	210324358	3.91138	-1.54527	Uncharacterized protein
27.3.5	GRMZM2G133262	5	58834080	58845813	2.73146	0.13533
27.3.6	GRMZM2G042895	10	76600002	76602213	2.06519	0.679208	Putative HLH DNA-binding domain superfamily protein
27.3.6	GRMZM2G057413	3	148071103	148072213	2.93194	-1.01426
27.3.6	GRMZM2G112629	3	29613767	29617374	2.19598	-1.16662	Uncharacterized protein
27.3.6	GRMZM2G119823	10	105635764	105638288	3.87128	-1.5015	Putative HLH DNA-binding domain superfamily protein; Uncharacterized protein
27.3.6	GRMZM2G159937	3	204715844	204717904	2.02837	-1.39604	DNA binding protein
27.3.6	GRMZM2G169947	3	29652992	29653739	4.29022	-0.798835
27.3.11	GRMZM2G061626	1	293231711	293232742	3.83417	0.392564	ZFP16-2
27.3.11	GRMZM2G112799	8	168621772	168622385	4.09327	-1.26451	Uncharacterized protein
27.3.11	GRMZM2G376061	3	181606244	181607102	4.67079	-0.768491
27.3.20	GRMZM2G124540	1	280284828	280286869	2.44342	1.20535	DNA binding protein
27.3.22	GRMZM2G060444	2	92273726	92276759	5.98683	-1.56743	Homeodomain leucine zipper family IV protein
27.3.25	GRMZM2G057176	7	162083578	162086133	2.84809	-0.943733
27.3.25	GRMZM2G057955	3	218099741	218101238	-2.44817	1.24295	Putative uncharacterized protein
27.3.25	GRMZM2G060536	3	147043139	147046048	2.86501	-0.922412	EMP5
27.3.25	GRMZM2G087495	5	83439411	83442241	2.63464	0.062079	Uncharacterized protein
27.3.25	GRMZM2G111113	3	221984909	221987220	2.71479	-0.955795
27.3.25	GRMZM2G341741	10	106066627	106068831	2.29141	-0.778276	Uncharacterized protein
27.3.25	GRMZM2G405094	8	165425516	165426742	2.14951	-0.702066	Putative MYB DNA-binding domain superfamily protein
27.3.25	GRMZM5G849971	1	259831910	259834048	2.15775	-0.778088	Uncharacterized protein
27.3.25	GRMZM5G870592	1	288542157	288545680	2.17455	-1.03662
27.3.26	GRMZM2G115070	1	300879227	300880127	4.21223	-1.22917	Putative uncharacterized protein
27.3.26	GRMZM2G181030	10	134854638	134857160	3.73441	-1.08261	Putative MYB DNA-binding domain superfamily protein; Uncharacterized protein
27.3.27	GRMZM2G018553	5	2917818	2919494	2.43171	0.56037	Uncharacterized protein
27.3.27	GRMZM2G146380	5	176985518	176986621	3.51558	0.156148	NAC30 NAC type transcription factor
27.3.27	GRMZM2G336533	5	2887335	2889124	2.56823	0.657603	NAC transcription factor; Uncharacterized protein
27.3.30	GRMZM2G016649	2	22414453	22418920	2.05714	-0.93876	Uncharacterized protein
27.3.30	GRMZM2G414159	5	22121290	22125541	2.19979	0.0495725	Uncharacterized protein
27.3.32	GRMZM2G324999	1	216633236	216634880	2.03825	-0.514796	WRKY69-superfamily of TFs having WRKY and zinc finger domains
27.3.35	GRMZM2G118636	8	156838793	156842094	2.22624	-0.999572	Uncharacterized protein
27.3.57	GRMZM2G052908	2	190427468	190432370	3.32817	-0.585388	Uncharacterized protein
27.3.60	GRMZM2G042278	5	76715126	76718411	2.27336	-0.684611	Uncharacterized protein
27.3.66	GRMZM2G148453	5	185463238	185465012	2.29849	1.88585
27.3.67	GRMZM2G377079	3	96134844	96137263	2.0509	-0.0493847
27.3.69	GRMZM2G042442	4	48369758	48374526	2.38956	-0.978627	Putative SET-domain containing protein family; Uncharacterized protein
27.3.99	GRMZM2G068331	4	10235511	10240157	2.51726	-0.350754	Uncharacterized protein
27.3.99	GRMZM2G125775	2	179011181	179012357	2.60093	1.99518	AN17
27.3.99	GRMZM2G168431	4	164024244	164026019	-3.33078	-1.42203	Uncharacterized protein
27.3.99	GRMZM2G426154	7	4125505	4128341	2.05576	0.690904
27.4	GRMZM2G023591	1	182127066	182129032	2.19166	2.51775	Uncharacterized protein
28.1	GRMZM2G075978	5	213893289	213897966	3.03214	-1.39956	Uncharacterized protein
28.1	GRMZM2G111014	3	42890011	42907647	2.37114	2.48486	Uncharacterized protein
28.1	GRMZM2G175867	6	66286472	66290700	2.35608	3.28673	Putative DEAD-box ATP-dependent RNA helicase family protein; Uncharacterized protein
28.1	GRMZM2G317614	5	7993591	7997319	3.40868	-0.107705	Nucleotide binding protein
28.2	GRMZM2G062638	6	73336924	73366097	2.08953	0.311573	Uncharacterized protein
29.2.1.1.1.2.2	GRMZM2G040858	2	9503758	9506164	-2.43411	17.2672	Uncharacterized protein ycf72
29.2.1.1.1.2.2	GRMZM2G427404	5	210016503	210019608	-2.3803	15.8662	50S ribosomal protein L2, chloroplastic
29.2.1.99.2.18	GRMZM5G857303	1	14802546	14803651	2.39842	-0.498486
29.2.1.99.2.1185	GRMZM2G006450	8	150846500	150848619	2.79366	-1.13625	Uncharacterized protein
29.2.4	GRMZM2G171466	9	154117628	154119198	2.34384	2.88966	Nascent polypeptide-associated complex alpha subunit-like protein
29.2.5	GRMZM2G045720	6	136547349	136551123	3.0834	1.71671	Eukaryotic peptide chain release factor subunit 1-1
29.4	GRMZM2G000674	6	111944543	111947182	2.21831	-0.180497	Uncharacterized protein
29.4	GRMZM2G023444	7	161376266	161378737	2.20541	-0.490107	Uncharacterized protein
29.4	GRMZM2G035063	2	214325483	214327737	2.27976	0.0499035	Chaperonin
29.4	GRMZM2G041774	3	205438138	205439773	3.49787	-1.24024
29.4	GRMZM2G082487	2	176186305	176187719	2.30908	0.00285459	Protein phosphatase 2C
29.4	GRMZM2G113967	4	184154939	184157568	3.93197	1.50688	CBL-interacting serine/threonine-protein kinase 15; Putative CBL-interacting protein kinase family protein; Uncharacterized protein
29.4	GRMZM2G160922	7	144277396	144289198	2.39731	0.943263	Uncharacterized protein
29.4	GRMZM2G165099	3	205449653	205451359	2.23939	-1.03709	NPK1-related protein kinase-like protein
29.4	GRMZM2G308615	7	89059718	89061311	2.22445	-0.725765	Uncharacterized protein
29.4	GRMZM2G476477	6	162351592	162353219	2.99978	-0.792398	Putative MAPKKK family protein kinase
29.5.1	GRMZM2G076417	7	33110804	33114090	-2.71956	0.952789
29.5.1	GRMZM2G112100	10	138240425	138243391	2.80468	0.319326	Putative subtilase family protein
29.5.1	GRMZM2G414915	10	136316599	136321354	2.08933	0.751472	Putative subtilase family protein; Uncharacterized protein
29.5.3	GRMZM2G130053	5	7119675	7121677	-2.55711	5.02207	Cysteine protease 1
29.5.3	GRMZM5G810231	7	2741322	2742521	2.61413	-1.16858
29.5.3	GRMZM5G839014	1	188008546	188010869	4.43782	-1.06233	Uncharacterized protein
29.5.4	GRMZM2G053206	2	232655976	232657347	2.11722	1.29875	Uncharacterized protein
29.5.5	GRMZM2G055698	1	3462300	3464276	2.0452	-1.39539	Membrane protein; Uncharacterized protein
29.5.5	GRMZM2G079965	10	62507185	62509211	5.17438	-1.74859	Uncharacterized protein
29.5.5	GRMZM2G387383	2	218505544	218512724	2.66242	-0.0100546
29.5.5	GRMZM2G408038	2	45569743	45573549	-2.10293	1.07727
29.5.7	GRMZM2G048836	6	113288838	113291286	2.50076	-0.510175	FtsH6-Zea mays FtsH protease; Uncharacterized protein
29.5.9	GRMZM2G178645	9	127954371	127956114	-4.27521	3.30354	Uncharacterized protein
29.5.11.4.2	GRMZM2G071277	5	196464513	196465575	2.35335	-0.842875	Uncharacterized protein
29.5.11.4.2	GRMZM2G302912	6	138844999	138846317	4.78002	-1.17997	Putative RING zinc finger domain superfamily protein
29.5.11.4.2	GRMZM2G315431	7	103904514	103907063	2.02475	0.590818	Ubiquitin-protein ligase
29.5.11.4.2	GRMZM5G815369	1	65423142	65441749	2.20524	0.0247132	Uncharacterized protein
29.5.11.4.2	GRMZM5G896756	6	22306850	22312260	2.25971	0.110985	Uncharacterized protein
29.5.11.4.3.2	GRMZM2G037882	7	29406258	29409357	2.90121	-0.415913	Putative uncharacterized protein
29.5.11.4.5.2	GRMZM2G130505	4	198107413	198110780	-2.0164	2.84382	BTB/POZ domain containing protein; Uncharacterized protein
29.5.11.4.5.2	GRMZM2G154437	2	273517	274882	2.59436	-0.657642	Uncharacterized protein
29.5	GRMZM2G065665	2	185942054	185954692	2.63109	-0.815836
29.5	GRMZM2G076329	6	38271052	38275184	2.03626	-0.333955	DNA binding protein; Uncharacterized protein
29.5	GRMZM2G125314	1	67134761	67136668	-4.73349	3.75279	LOL3
29.5	GRMZM2G132238	9	120619906	120621341	-2.44781	5.52967	Putative metacaspase family protein
29.5	GRMZM2G322819	2	18485493	18489852	-2.81333	1.84289
29.6	GRMZM2G030494	1	196372539	196374182	2.22634	-0.211578
29.6	GRMZM2G042253	1	33475624	33479513	3.08717	1.52882
30.1.1	GRMZM2G380432	5	208689492	208691178	3.2909	-0.391628	Phi-1-like phosphate-induced protein
30.2.6	GRMZM2G304745	2	23576102	23579908	3.56957	-1.2276
30.2.11	GRMZM2G039665	4	139156285	139159606	-2.71197	0.975321	Putative leucine-rich repeat receptor-like protein kinase family protein
30.2.11	GRMZM2G073884	8	80765150	80768661	-2.09165	3.07902	Putative leucine-rich repeat receptor-like protein kinase family protein
30.2.11	GRMZM2G109830	4	138489006	138492593	-2.60084	0.0431357	Putative leucine-rich repeat receptor-like protein kinase family protein
30.2.11	GRMZM2G165387	4	138685973	138689035	-2.57226	1.63391	Uncharacterized protein
30.2.11	GRMZM2G702599	4	139022453	139031123	-2.69448	1.11513	Putative leucine-rich repeat receptor-like protein kinase family protein
30.2.17	GRMZM2G063392	6	69362314	69366937	-2.88987	0.10816	Putative DUF26-domain receptor-like protein kinase family protein
30.2.17	GRMZM2G076943	6	14559246	14562309	-2.08864	2.01801	Putative DUF26-domain receptor-like protein kinase family protein; Uncharacterized protein
30.2.17	GRMZM2G102862	5	27218204	27224147	-2.10937	0.397237
30.2.17	GRMZM2G115705	2	7184094	7187685	-2.79836	0.0798836	Uncharacterized protein
30.2.17	GRMZM2G308365	10	145599366	145600720	3.50884	0.0607214	Uncharacterized protein
30.2.17	GRMZM2G366411	6	140098255	140101098	2.58429	-1.23083	Serine/threonine-protein kinase
30.2.24	GRMZM2G168985	2	7846848	7851778	-2.59306	0.78497
30.2.25	GRMZM2G050536	1	185334080	185337628	-2.47895	1.93973
30.2.25	GRMZM2G059012	1	187088614	187095595	-2.84035	2.44847
30.2.25	GRMZM2G134205	1	185502621	185506038	-2.60329	2.06425
30.2.25	GRMZM2G137861	1	184945148	184949265	-3.21062	2.59197
30.2.25	GRMZM2G362303	1	186667188	186672768	-3.00054	1.94295
30.2.25	GRMZM2G419436	1	185773132	185774212	-3.01259	1.69204
30.2.25	GRMZM2G576752	9	15911606	15915671	-2.67812	2.06084	Putative WAK family receptor-like protein kinase
30.2.99	GRMZM2G010909	1	46741446	46742644	2.51797	-0.911718
30.3	GRMZM2G144420	5	33661257	33664549	2.28195	0.430555
30.3	GRMZM2G365815	2	149142039	149144480	2.12675	-0.79277	Calcium-dependent protein kinase
30.3	GRMZM2G426046	3	147659495	147660806	2.28011	-0.144599
30.3	GRMZM2G474755	8	91126489	91127653	2.17405	0.134947	Polcalcin Jun o 2
30.3	GRMZM2G480480	7	153464547	153475981	2.9663	-0.503561
30.5	GRMZM2G013318	9	11233737	11237858	2.23182	5.57393	Nucleolar GTP-binding protein 1
30.5	GRMZM2G150724	8	109668608	109670780	2.17571	-0.613941	Uncharacterized protein
30.5	GRMZM2G418160	4	202217985	202228510	2.4324	-0.423651	Uncharacterized protein
30.11	GRMZM2G043955	9	130770351	130772931	2.0901	0.619779	Uncharacterized protein
31.1	GRMZM2G088778	2	131507028	131512775	-4.62724	0.0865094
31.1	GRMZM2G141922	8	133466103	133469393	2.11077	-0.0497032	Ankyrin repeat domain-containing protein 28; Uncharacterized protein
31.1	GRMZM2G153292	1	271172696	271181023	2.01235	4.43054	Tubulin alpha-1 chain
31.1	GRMZM2G157822	2	53125293	53132041	2.78261	-0.912299
31.1	GRMZM2G172932	8	170881296	170884640	3.06129	-0.177424	Uncharacterized protein
31.1	GRMZM2G451231	10	23789344	23796028	2.67036	-0.961544	Uncharacterized protein
31.2	GRMZM2G119773	2	3181159	3184876	2.69195	0.449827	Uncharacterized protein
31.3.1	GRMZM2G063244	8	1141430	1145642	2.77091	0.265808	Peptidyl-prolyl cis-trans isomerase
31.3.1	GRMZM2G154685	2	93503688	93507160	9.05662	0.734276
31.4	GRMZM2G008468	7	162759941	162762977	2.51658	-1.52305	Golgi transport 1 protein B
33.1	GRMZM2G349749	1	200194205	200196248	2.39892	-0.889662	Uncharacterized protein
33.2	GRMZM2G096475	6	162162303	162163681	4.53807	-1.5255	Late embryogenesis abundant protein, group 3
33.30.1	GRMZM2G128938	5	62296812	62313330	2.60467	0.73049
33.99	GRMZM2G000964	4	235154285	235161789	2.28851	0.320243
33.99	GRMZM2G043338	9	130782904	130785450	-2.60392	2.14713	Uncharacterized protein
33.99	GRMZM2G095924	4	6373621	6375964	2.11103	-0.770087	Uncharacterized protein
33.99	GRMZM2G108537	6	109709746	109712076	-2.11755	-0.0852996	Nodulin protein
33.99	GRMZM2G114751	7	118540743	118543502	-2.04396	1.63845	Uncharacterized protein
33.99	GRMZM2G139834	1	10897955	10900349	-2.27126	1.51482	Uncharacterized protein
33.99	GRMZM2G148904	8	34584594	34586235	2.16928	2.2325	Embryonic abundant protein-like protein; Uncharacterized protein
33.99	GRMZM2G167018	10	61009621	61012269	-2.07409	1.1935	Putative NAC domain transcription factor superfamily protein; Uncharacterized protein
33.99	GRMZM2G175447	2	12119104	12119941	2.30687	0.270379
33.99	GRMZM2G324903	8	58837906	58840227	2.5496	-0.37483	Uncharacterized protein
33.99	GRMZM2G390374	3	119632936	119658163	3.32257	0.0838454
33.99	GRMZM2G418160	4	202217985	202228510	2.4324	-0.423651	Uncharacterized protein
34.3	GRMZM2G010433	6	113229097	113231010	-2.39637	0.811393	Uncharacterized protein
34.3	GRMZM2G110195	3	171478325	171481809	-3.10771	-0.338936	Uncharacterized protein
34.3	GRMZM2G137161	2	42628940	42631697	3.22305	-0.0827661	Amino acid/polyamine transporter II
34.3	GRMZM2G164814	8	102231641	102234775	-2.20851	0.655375	Amino acid carrier
34.3	GRMZM2G173967	7	21557698	21561601	2.25917	0.541014	Uncharacterized protein
34.3	GRMZM2G332505	4	212528029	212530668	-2.15179	2.25754	Uncharacterized protein
34.4	GRMZM2G064091	3	227172815	227175344	3.36499	0.287969
34.4	GRMZM2G455124	8	153245760	153247759	-2.25012	0.0286463	Uncharacterized protein
34.7	GRMZM2G064657	6	122577593	122582074	-2.28328	1.97288	Uncharacterized protein
34.7	GRMZM5G881088	8	147629397	147631460	2.31019	-1.46996	Inorganic phosphate transporter 6; Inorganic phosphate transporter 6Phosphate transporter; Phosphate transporter
34.8	GRMZM2G125850	2	204288581	204291752	-2.2763	3.4334	Uncharacterized protein
34.9	GRMZM2G061469	6	134835627	134838514	2.08611	-1.37182	C4-dicarboxylate transporter/malic acid transport protein isoform 1; C4-dicarboxylate transporter/malic acid transport protein isoform 2
34.12	GRMZM2G168747	5	74642708	74646364	5.34674	3.06056
34.13	GRMZM2G057611	9	2212075	2214901	-2.72327	1.49654	Uncharacterized protein
34.13	GRMZM2G400602	3	174404507	174407023	2.1482	1.03014	Uncharacterized protein
34.14	GRMZM2G176430	7	132548745	132551332	2.43995	-0.957838	Uncharacterized protein
34.15	GRMZM2G020859	6	148554980	148565653	-2.06813	1.07678	Potassium channel AKT2/3
34.16	GRMZM2G029219	3	43223995	43231708	-2.03261	4.82493	Carbohydrate transporter/ sugar porter/ transporter
34.16	GRMZM2G096952	7	129753752	129758331	-2.21846	-0.66624
34.16	GRMZM2G113203	9	58021949	58028182	2.19131	4.52669	Uncharacterized protein
34.16	GRMZM2G145446	9	58082037	58084280	2.00426	0.484765	Uncharacterized protein
34.16	GRMZM2G343139	4	231571831	231581695	2.0831	-0.370839	Uncharacterized protein
34.16	GRMZM2G477872	1	197104210	197113406	2.00323	1.47816
34.19.2	GRMZM2G037327	9	154814153	154815523	3.27651	-1.0712	Aquaporin TIP3.1
34.19.2	GRMZM2G305446	5	25531005	25532346	6.0003	-1.02438	Aquaporin TIP3-1
34.99	GRMZM2G051689	9	146592605	146595914	2.75223	-1.28622	CRAL/TRIO domain containing protein; Uncharacterized protein
34.99	GRMZM2G060536	3	147043139	147046048	2.86501	-0.922412	EMP5
34.99	GRMZM2G096106	2	211627351	211634807	2.15658	-0.139304
34.99	GRMZM2G111113	3	221984909	221987220	2.71479	-0.955795
34.99	GRMZM2G166459	9	48052548	48074878	-2.03673	0.453057	Putative MATE efflux family protein; Uncharacterized protein
34.99	GRMZM5G849971	1	259831910	259834048	2.15775	-0.778088	Uncharacterized protein
35.2	GRMZM2G000326	6	39462072	39462798	5.2169	-1.28593	Subtilisin-chymotrypsin inhibitor CI-1B; Subtilisin-chymotrypsin inhibitor CI-1B isoform 1; Subtilisin-chymotrypsin inhibitor CI-1B isoform 2
35.2	GRMZM2G000752	1	246939813	246941840	2.15809	-0.880172
35.2	GRMZM2G002240	5	148265720	148267253	2.41605	-1.19392
35.2	GRMZM2G003409	2	218011745	218014457	2.98971	0.521602	Uncharacterized protein
35.2	GRMZM2G004856	5	163455310	163457873	3.04685	-1.35054
35.2	GRMZM2G006287	10	19523270	19525984	3.34121	1.42086	Maternal protein pumilio; Uncharacterized protein
35.2	GRMZM2G007256	2	10000081	10001081	2.47602	0.771364	Adhesive/proline-rich protein; Uncharacterized protein
35.2	GRMZM2G007928	3	179685800	179686954	2.39413	3.14671	Bowman-Birk type trypsin inhibitor
35.2	GRMZM2G008032	8	116198759	116200741	2.0066	0.275745	Uncharacterized protein
35.2	GRMZM2G008309	7	157718341	157719866	2.71848	-0.847336	Fiber expressed protein
35.2	GRMZM2G009189	10	103379779	103380665	-4.13251	2.18458	Uncharacterized protein
35.2	GRMZM2G011367	1	276228712	276230768	3.65347	0.87812
35.2	GRMZM2G011559	1	246529588	246534211	2.41799	-0.280225	Alpha-soluble NSF attachment protein; Uncharacterized protein
35.2	GRMZM2G012174	3	200829117	200833808	2.32501	1.37024
35.2	GRMZM2G014055	6	14195929	14197087	-2.09117	5.49229	Thioredoxin H-type
35.2	GRMZM2G015727	2	33149914	33152035	2.73845	-0.105637	Putative uncharacterized protein
35.2	GRMZM2G015801	1	19899897	19900088	2.34039	0.306609
35.2	GRMZM2G018984	1	17492641	17494645	-3.51862	-0.253644	Uncharacterized protein
35.2	GRMZM2G027962	6	130643710	130644402	3.10305	0.224189	Uncharacterized protein
35.2	GRMZM2G028104	10	86998326	87000553	-2.79069	0.658172	3-N-debenzoyl-2-deoxytaxol N-benzoyltransferase; Uncharacterized protein
35.2	GRMZM2G028393	8	133996633	133997534	2.8515	5.1952	Protease inhibitor; Proteinase inhibitor
35.2	GRMZM2G031033	10	4779364	4780100	6.88742	-0.140999	Uncharacterized protein
35.2	GRMZM2G031580	6	160327059	160328898	2.3729	-0.290772	Uncharacterized protein
35.2	GRMZM2G031904	2	13831658	13835109	3.02134	-0.148157	Putative uncharacterized protein
35.2	GRMZM2G032209	2	5107108	5112091	3.5057	-0.844088	Uncharacterized protein
35.2	GRMZM2G034645	1	164972064	164973907	2.08627	-0.703119	Vegetative storage protein
35.2	GRMZM2G034684	3	224714391	224719118	2.37182	-0.77979	Uncharacterized protein
35.2	GRMZM2G036351	9	150514712	150515694	2.24467	-0.235918	Putative tify domain/CCT motif transcription factor family protein; ZIM motif family protein
35.2	GRMZM2G042789	8	133911570	133912100	4.30326	0.69714	Uncharacterized protein
35.2	GRMZM2G043493	1	56577187	56579012	-2.73287	1.42017	Uncharacterized protein
35.2	GRMZM2G044194	7	3025543	3026306	-2.01151	-0.374285	Phytosulfokines 4
35.2	GRMZM2G047422	1	279637740	279638655	3.8165	0.117084
35.2	GRMZM2G048672	5	56050571	56051664	2.22774	1.19563	Macrophage migration inhibitory factor
35.2	GRMZM2G050821	6	49905976	49907406	6.51184	-1.16859	Uncharacterized protein
35.2	GRMZM2G051571	2	34092700	34094857	3.55507	-1.51845	Uncharacterized protein
35.2	GRMZM2G052412	6	133916804	133917966	2.22588	-0.90428	Uncharacterized protein
35.2	GRMZM2G056093	9	91847251	91849515	-2.14165	5.06221	Uncharacterized protein
35.2	GRMZM2G056329	2	223841627	223842665	-2.65361	0.125167	Uncharacterized protein
35.2	GRMZM2G056594	1	225561511	225563481	2.49744	-0.614133	Uncharacterized protein
35.2	GRMZM2G061126	4	89846710	89847733	2.53296	2.33255	Uncharacterized protein
35.2	GRMZM2G063192	4	159201602	159204082	2.14147	-0.799002	Uncharacterized protein
35.2	GRMZM2G065888	6	83989224	83994512	2.46174	-0.705549	Uncharacterized protein
35.2	GRMZM2G066343	2	211549515	211552382	2.56639	0.40586	Uncharacterized protein
35.2	GRMZM2G067306	5	18358282	18370223	2.2482	1.12157	5S rRNA binding protein
35.2	GRMZM2G067315	1	235968685	235970191	2.48498	1.99384
35.2	GRMZM2G067583	3	214902837	214904201	2.56856	-1.25522	Tat pathway signal sequence family protein
35.2	GRMZM2G068763	5	197083274	197083858	-5.62497	2.02696
35.2	GRMZM2G069511	3	186984452	186986276	3.14184	-1.24906	NHL25
35.2	GRMZM2G069694	3	197351586	197353455	2.18304	1.0003	Uncharacterized protein
35.2	GRMZM2G071074	9	117790157	117791570	2.92794	-1.29669	Uncharacterized protein
35.2	GRMZM2G074017	5	169273916	169274971	2.03742	1.87115	ATPase inhibitor
35.2	GRMZM2G075315	10	98012820	98014117	2.90493	2.03391	Bowman-Birk type trypsin inhibitor; Putative Bowman-Birk serine protease inhibitor; Uncharacterized protein
35.2	GRMZM2G077420	2	29522198	29525497	2.35533	0.539439
35.2	GRMZM2G078469	9	138038050	138041596	3.33971	0.20002	Putative DUF231 domain containing family protein; Uncharacterized protein
35.2	GRMZM2G079231	2	194692319	194694401	2.11112	-0.602589	Uncharacterized protein
35.2	GRMZM2G079915	1	263184209	263187127	2.20836	0.0516568	Uncharacterized protein
35.2	GRMZM2G080466	2	190149383	190151399	-2.6642	0.598618	Uncharacterized protein
35.2	GRMZM2G082544	4	1152494	1154117	2.50473	-0.679448	Uncharacterized protein
35.2	GRMZM2G092169	3	136110114	136112626	-7.27262	0.0879683
35.2	GRMZM2G092739	7	162354250	162356822	2.09707	1.75995
35.2	GRMZM2G092899	1	247072427	247073761	2.04405	-0.691963
35.2	GRMZM2G093962	1	80329646	80332141	2.42143	-1.35448	Membrane protein
35.2	GRMZM2G094304	8	13333647	13335530	3.8981	0.221296	Uncharacterized protein
35.2	GRMZM2G094510	9	19666684	19667362	3.5196	-0.0921114	Uncharacterized protein
35.2	GRMZM2G095898	4	202282851	202285597	3.24777	-1.07775	Uncharacterized protein
35.2	GRMZM2G096602	7	22528794	22531189	2.10267	-0.316688
35.2	GRMZM2G096680	6	39431501	39432324	8.60944	-0.17073	Subtilisin-chymotrypsin inhibitor CI-1B; Subtilisin-chymotrypsin inhibitor CI-1B isoform 1; Subtilisin-chymotrypsin inhibitor CI-1B isoform 2; Subtilisin-chymotrypsin inhibitor CI-1B isoform 3
35.2	GRMZM2G096831	7	33926698	33928648	3.89302	-0.893461	Lipase
35.2	GRMZM2G097135	4	21342654	21344213	2.27726	0.0292623	Putative IQ calmodulin-binding and BAG domain containing family protein
35.2	GRMZM2G097277	2	218318696	218325243	3.13559	-1.18938	Uncharacterized protein
35.2	GRMZM2G099678	3	2001570	2004202	3.59258	1.86596	Vegetative storage protein PNI288
35.2	GRMZM2G103137	9	18885595	18890865	2.84127	0.682335	Uncharacterized protein
35.2	GRMZM2G106092	2	116106679	116108304	2.42852	-0.854917
35.2	GRMZM2G108003	1	211246763	211247955	2.6162	-1.34689
35.2	GRMZM2G112656	1	234183997	234184953	2.97445	0.413526	Putative uncharacterized protein
35.2	GRMZM2G113340	8	133690251	133691378	2.95006	1.34851	Uncharacterized protein
35.2	GRMZM2G118766	4	141629033	141630158	2.58205	-0.714795	Uncharacterized protein
35.2	GRMZM2G119737	3	40984372	40986625	6.76465	-1.26649
35.2	GRMZM2G119755	1	295710508	295711472	-4.10081	-0.304728	Cell number regulator 7
35.2	GRMZM2G119766	1	84773845	84775086	2.79644	-1.441
35.2	GRMZM2G122028	3	215559623	215561400	3.68337	-0.581167
35.2	GRMZM2G122584	3	209159595	209160447	2.04127	1.75149
35.2	GRMZM2G123774	8	34833509	34835365	2.90779	-0.962334	Uncharacterized protein
35.2	GRMZM2G128617	1	275707161	275708384	3.97031	-0.860155
35.2	GRMZM2G129783	6	106637763	106640842	2.72104	1.53922	Uncharacterized protein
35.2	GRMZM2G130728	6	17956543	17958948	-2.00148	4.82001	Taxadien-5-alpha-ol O-acetyltransferase
35.2	GRMZM2G131055	8	55451581	55453873	2.09842	1.31354	Glycosyltransferase
35.2	GRMZM2G133050	9	40676970	40681093	2.34853	0.251715	Uncharacterized protein
35.2	GRMZM2G133757	4	10576028	10604384	2.09434	-0.353502	Uncharacterized protein
35.2	GRMZM2G135990	2	144017183	144018538	-2.02423	2.13525	Putative uncharacterized protein
35.2	GRMZM2G137964	2	75885969	75888336	4.22215	0.989131	Uncharacterized protein
35.2	GRMZM2G139293	4	177375525	177376243	3.13401	-0.295917	Uncharacterized protein
35.2	GRMZM2G141526	1	112811149	112814705	-3.93223	0.0163448
35.2	GRMZM2G143457	4	235454839	235457276	4.0382	0.481037	Uncharacterized protein
35.2	GRMZM2G143883	1	232462370	232467510	3.41952	0.499158	Uncharacterized protein
35.2	GRMZM2G146298	6	39874920	39876869	2.10704	0.236216	Uncharacterized protein
35.2	GRMZM2G147819	2	233263572	233268111	-3.11415	5.01678	Uncharacterized protein
35.2	GRMZM2G149330	3	108441573	108466548	2.01449	-0.789444
35.2	GRMZM2G152549	1	32086642	32092386	2.10172	1.41152	Uncharacterized protein
35.2	GRMZM2G153378	2	15693534	15695330	3.37306	-0.921043	Putative uncharacterized protein
35.2	GRMZM2G154316	9	138345907	138350019	2.35441	-0.613934	Uncharacterized protein
35.2	GRMZM2G156632	8	12275985	12276693	2.82886	0.381116	Bowman-Birk type wound-induced proteinase inhibitor WIP1
35.2	GRMZM2G160279	10	13342553	13346845	2.04463	-1.02145	Uncharacterized protein
35.2	GRMZM2G160515	2	223920916	223921650	-3.09751	-0.163427
35.2	GRMZM2G162093	5	55451189	55452328	3.17164	-1.35534	Uncharacterized protein
35.2	GRMZM2G162396	7	99233120	99234042	2.96042	-0.987688
35.2	GRMZM2G162988	3	121640604	121642965	3.03935	0.592184	Uncharacterized protein
35.2	GRMZM2G163178	9	43799922	43802150	2.31022	1.05949	Uncharacterized protein
35.2	GRMZM2G164715	1	239356157	239357801	-2.02471	-0.134914	Uncharacterized protein
35.2	GRMZM2G165177	8	168042379	168044229	2.14381	-0.663821	Uncharacterized protein
35.2	GRMZM2G165308	5	70553533	70556044	2.24691	0.362068	Uncharacterized protein
35.2	GRMZM2G165325	4	4790782	4792150	-2.76057	0.748641	Uncharacterized protein
35.2	GRMZM2G169013	2	7863201	7865237	3.25282	-1.01775	Uncharacterized protein
35.2	GRMZM2G169372	1	259363954	259365311	-2.17644	5.40956	Dehydrin 13
35.2	GRMZM2G172214	4	171293787	171295980	-2.11108	6.74775	CBS domain containing protein; Uncharacterized protein
35.2	GRMZM2G173596	5	36976140	36977007	2.12712	-0.204742	ZIM motif family protein
35.2	GRMZM2G175351	1	130891916	130892277	3.22455	-0.651492
35.2	GRMZM2G176182	8	146017487	146018993	2.60494	-0.481754	Uncharacterized protein
35.2	GRMZM2G176354	6	47562895	47563642	4.04185	-0.350745	Uncharacterized protein
35.2	GRMZM2G177561	2	52255351	52259717	2.51075	-1.09346
35.2	GRMZM2G177863	5	53104288	53106003	-2.96089	1.24242	Uncharacterized protein
35.2	GRMZM2G178321	2	76828991	76829964	3.20755	-0.442578	Uncharacterized protein
35.2	GRMZM2G303587	8	158932922	158935675	2.14284	0.331138	Uncharacterized protein
35.2	GRMZM2G306597	10	48395381	48396735	2.5934	-0.433933	Uncharacterized protein
35.2	GRMZM2G311347	3	201322694	201323761	3.65542	-1.04531
35.2	GRMZM2G314075	3	65665421	65666059	3.32051	-1.39798
35.2	GRMZM2G314927	3	8313288	8314107	4.10464	-1.00789
35.2	GRMZM2G318652	1	51892300	51893431	2.2508	-0.614317
35.2	GRMZM2G323309	2	38197851	38200016	2.08523	-0.0637221
35.2	GRMZM2G323888	6	128648202	128649046	3.90896	-0.110534	Uncharacterized protein
35.2	GRMZM2G330019	9	153127131	153132868	2.108	5.57955	Uncharacterized protein
35.2	GRMZM2G330945	9	150256884	150259116	2.25346	-0.589018	Uncharacterized protein
35.2	GRMZM2G332918	10	117697548	117698680	-2.7148	2.91554	Uncharacterized protein
35.2	GRMZM2G333142	7	23972787	23974353	2.21793	-0.548311	Uncharacterized protein
35.2	GRMZM2G340279	1	68942375	68944803	2.79865	-0.568836
35.2	GRMZM2G340282	5	62328655	62335325	2.37837	-0.691078
35.2	GRMZM2G341479	5	204809810	204811353	2.2211	-0.135681
35.2	GRMZM2G343080	10	72828716	72832019	2.19798	-0.0386837	Uncharacterized protein
35.2	GRMZM2G346312	3	169360362	169360676	2.63494	-1.45055	Uncharacterized protein
35.2	GRMZM2G348863	7	172504992	172505370	-5.93899	0.351124
35.2	GRMZM2G352248	1	118888903	118900898	2.0718	-0.903237	Uncharacterized protein
35.2	GRMZM2G353822	8	124537076	124538244	2.28178	-0.354737	Uncharacterized protein
35.2	GRMZM2G355572	3	7938775	7940982	2.27033	1.78528	Transposon protein CACTA, En/Spm sub-class
35.2	GRMZM2G357631	7	154224696	154225653	2.48926	0.149502	PRAS-rich protein
35.2	GRMZM2G373522	4	154337342	154339063	2.01686	2.08735	Dehydrin; Uncharacterized protein
35.2	GRMZM2G373554	2	177562558	177563503	2.2872	-0.583655	Uncharacterized protein
35.2	GRMZM2G375607	5	41817165	41817333	-2.42987	1.15805
35.2	GRMZM2G381138	3	62971224	62974408	3.09806	-0.595258	Uncharacterized protein
35.2	GRMZM2G383699	3	65739867	65740452	3.6901	-1.12599
35.2	GRMZM2G384661	9	106525205	106525934	-2.15009	1.05773	Uncharacterized protein
35.2	GRMZM2G388045	7	122099530	122102429	3.13101	1.14173	Uncharacterized protein
35.2	GRMZM2G389645	1	279243792	279245498	2.27035	-0.682944	Pentatricopeptide repeat protein
35.2	GRMZM2G404603	9	23221823	23222946	2.00576	-0.956328	Putative uncharacterized protein 9C20.6a; Uncharacterized protein
35.2	GRMZM2G405017	7	158192941	158193826	2.2044	-1.03894	Putative uncharacterized protein
35.2	GRMZM2G407223	7	50609279	50610209	5.78962	-1.07554	Putative uncharacterized protein
35.2	GRMZM2G408379	7	7261309	7264721	2.11461	-0.259076
35.2	GRMZM2G413422	4	40699033	40701775	2.13526	0.568266	Uncharacterized protein
35.2	GRMZM2G413460	4	40691252	40693994	2.33726	0.876757	Uncharacterized protein
35.2	GRMZM2G419455	5	142047353	142049608	2.16544	-0.257371
35.2	GRMZM2G420883	6	121259761	121260572	2.1081	0.79133	Uncharacterized protein
35.2	GRMZM2G421690	8	14838339	14840856	2.08923	0.923832	GTP binding protein; Uncharacterized protein
35.2	GRMZM2G423927	1	301092022	301095672	2.13955	-0.704842	Uncharacterized protein
35.2	GRMZM2G430371	1	184410045	184411988	2.80643	1.5455
35.2	GRMZM2G430710	1	106067568	106071501	2.35077	-0.0185118
35.2	GRMZM2G430807	6	38070649	38072014	-2.62365	5.28939	Metallothionein-like protein type 2; Putative metallothionein famil protein; Uncharacterized protein
35.2	GRMZM2G430871	6	149479675	149480789	2.49757	-0.651681	Uncharacterized protein
35.2	GRMZM2G455587	6	166006893	166009746	2.0946	2.45222	Uncharacterized protein
35.2	GRMZM2G457346	1	269002904	269003544	2.4689	-1.40047	Seed maturation protein PM41
35.2	GRMZM2G458581	10	26656522	26658922	-2.00657	2.16508	Uncharacterized protein
35.2	GRMZM2G468111	3	201981099	201981984	5.04761	2.74396	Putative uncharacterized protein
35.2	GRMZM2G468585	5	195180108	195181569	2.93898	-0.648663
35.2	GRMZM2G471805	4	171288649	171294773	-2.06962	5.2242	Tumor protein; Tumor-related protein
35.2	GRMZM2G474555	5	38035998	38036617	3.06488	-0.897189	Putative uncharacterized protein
35.2	GRMZM2G474602	1	111575951	111576932	-4.94396	-0.183807
35.2	GRMZM2G480381	3	86916918	86919180	2.14803	0.0824229
35.2	GRMZM2G489119	3	222928409	222930027	2.64415	3.56054
35.2	GRMZM2G520811	2	73303695	73305018	2.85743	-1.45758
35.2	GRMZM2G542272	5	203458743	203459411	2.86385	-0.379153	Putative uncharacterized protein
35.2	GRMZM2G556515	1	13994737	13995667	-2.11217	4.24409
35.2	GRMZM2G583462	1	269534158	269535239	-2.9685	2.7691	Uncharacterized protein
35.2	GRMZM2G700046	7	69491445	69493655	2.01397	0.992769
35.2	GRMZM2G701576	3	79124605	79126250	3.11586	-1.09682
35.2	GRMZM2G701767	3	137902916	137903910	3.1446	-1.11813
35.2	GRMZM2G704251	9	87288564	87289141	2.08179	-0.0274793	Uncharacterized protein
35.2	GRMZM5G804658	1	39742560	39747968	3.10049	-0.285622	Uncharacterized protein
35.2	GRMZM5G805134	8	87782585	87828555	2.31887	-0.92785	Uncharacterized protein
35.2	GRMZM5G813709	5	180479111	180479687	3.47096	-0.446136
35.2	GRMZM5G815358	1	17667664	17669732	2.89775	1.65067	Uncharacterized protein
35.2	GRMZM5G817839	4	90645691	90646054	2.23665	2.89218	Putative DNA-directed RNA polymerase family protein
35.2	GRMZM5G829946	2	67338727	67343275	2.36379	-0.622429	Uncharacterized protein
35.2	GRMZM5G837754	3	205086254	205087577	-3.2039	2.04927
35.2	GRMZM5G843434	2	221314239	221315150	-2.11018	-0.995379	Putative uncharacterized protein
35.2	GRMZM5G855375	8	124537083	124538244	2.28178	-0.354737	Uncharacterized protein
35.2	GRMZM5G862276	10	31141775	31142478	2.41884	1.74289	Uncharacterized protein
35.2	GRMZM5G872254	1	274550895	274552434	2.01994	-1.01401	Uncharacterized protein
35.2	GRMZM5G898259	4	100408889	100409246	2.69084	0.459254	Uncharacterized protein
